# Supplementary material for: Analogs of a Natural Peptaibol Exert Anticancer Activity in Both Cisplatin- and Doxorubicin-Resistant Cells and in Multicellular Tumor Spheroids
Source: Int J Mol Sci. 2021 Aug 4;22(16):8362. doi: 10.3390/ijms22168362 (PMC8394784; doi:10.3390/ijms22168362)
Supplement: Supplementary file 1 [file ijms-22-08362-s001.zip]

Archive with 1 entries (1 files):
- ijms-1300402-supplementary.pdf
